# Supplementary material for: Peer-assisted HIV partner notification services to strengthen index partner testing for newly diagnosed men who have sex with men in coastal Kenya
Source: PLoS One. 2025 Oct 7;20(10):e0333707. doi: 10.1371/journal.pone.0333707 (PMC12503256; doi:10.1371/journal.pone.0333707)
Supplement: S3 Appendix — (ZIP) [file pone.0333707.s003.zip]

Archive with 18 entries (18 files):
- Deidentified IDI Transcript_1012.docx
- Deidentified IDI Transcript_1018.docx
- Deidentified IDI Transcript_1049.docx
- Deidentified IDI Transcript_1064.docx
- Deidentified IDI Transcript_1072.docx
- Deidentified IDI Transcript_1113.docx
- Deidentified IDI Transcript_1142.docx
- Deidentified IDI Transcript_1248.docx
- Deidentified IDI Transcript_1272.docx
- Deidentified IDI Transcript_1327.docx
- Deidentified IDI Transcript_1339.docx
- Deidentified IDI Transcript_1343.docx
- Deidentified IDI Transcript_1434.docx
- Deidentified IDI Transcript_1522.docx
- Deidentified IDI Transcript_1549.docx
- Deidentified IDI Transcript_1556.docx
- Deidentified IDI Transcript_1566.docx
- Deidentified IDI Transcript_1571.docx
